# Supplementary material for: Reporting quality of randomized controlled trials in patients with HIV on antiretroviral therapy: a systematic review
Source: Trials. 2017 Dec 28;18:625. doi: 10.1186/s13063-017-2360-2 (PMC5745624; doi:10.1186/s13063-017-2360-2)
Supplement: Supplementary file 2 — Included studies and the information extracted from them. (XLSX 29 kb) [file 13063_2017_2360_MOESM2_ESM.xlsx]

## Sheet: original nagai
	CONSORT 2010	CONSORT 2010	CONSORT 2010	CONSORT 2010	CONSORT 2010	CONSORT 2010	CONSORT 2010	CONSORT 2010	CONSORT 2010	CONSORT 2010	CONSORT 2010	CONSORT 2010	CONSORT 2010	CONSORT 2010	CONSORT 2010	CONSORT 2010	CONSORT 2010	CONSORT 2010	CONSORT 2010	CONSORT 2010	CONSORT 2010	CONSORT 2010	CONSORT 2010	CONSORT 2010	CONSORT 2010	CONSORT 2010	CONSORT 2010	CONSORT 2010	CONSORT 2010	CONSORT 2010	CONSORT 2010	CONSORT 2010	CONSORT 2010	CONSORT 2010	CONSORT 2010	CONSORT 2010	CONSORT 2010	Protocol deviations	Protocol deviations	Protocol deviations	Protocol deviations	Protocol deviations	Ethical aspect	Ethical aspect	Ethical aspect
Article title	1a	1b	2a	2b	3a	3b	4a	4b	5	6a	6b	7a	7b	8a	8b	9	10	11a	11b	12a	12b	13a	13b	14a	14b	15	16	17a	17b	18	19	20	21	22	23	24	25	Enrolment	Randomisation	Study Intervention	Patient compliance	Data Collection	Reporting of obtaining informed consent	Satements of conflict of interest	Reporting of acquisition of approval by the ethics committee or institutional review board
Efficacy and safety of tenofovir alafenamide versus tenofovir disoproxil fumarate given as fixed-dose combinations containing emtricitabine as backbones for treatment of HIV-1 infection in virologically suppressed adults: a randomised, double-blind, active-controlled phase 3 trial.	1	1	1	1	1	0	1	0.5	1	1	0	0	0.5	0.5	0	0.5	0.5	0	0	1	1	1	1	0.5	1	1	1	1	1	1	1	1	1	1	1	0	1	0	0	0	1	0.5	1	1	1
Switching from tenofovir disoproxil fumarate to tenofovir alafenamide in antiretroviral regimens for virologically suppressed adults with HIV-1 infection: a randomised, active-controlled, multicentre, open-label,phase 3, non-inferiority study.	1	1	1	1	1	0	1	1	1	1	0	1	0	1	1	0.5	0.5	-	-	1	1	1	1	0.5	1	1	1	1	1	1	1	1	1	1	1	0	1	0.5	0	0	1	0.5	1	0	0
Simplification to Abacavir/Lamivudine + Atazanavir Maintains Viral Suppression and Improves Bone and Renal Biomarkers in ASSURE, a Randomized, Open Label, Non-Inferiority Trial	1	1	1	1	1	0	1	1	1	1	0	1	0	0.5	1	0.5	0.5	-	-	1	1	1	1	1	1	1	1	1	0	1	1	1	1	1	1	1	1	0	0	1	0.5	0.5	1	1	1
Intensive five-drug antiretroviral therapy regimen versus standard triple-drug therapy during primary HIV-1 infection (OPTIPRIM-ANRS 147): a randomised, open-label, phase 3 trial.	1	1	1	1	1	0	1	0	0.75	1	0	1	0	0.5	0.5	0.5	0.5	-	-	1	1	1	1	0.5	1	1	1	1	1	1	1	0	1	1	1	0	1	0	0	0	0.5	1	1	1	1
Efficacy and tolerability of 3 nonnucleoside reverse transcriptase inhibitor-sparing antiretroviral regimens for treatment-naive volunteers infected with HIV-1: a randomized, controlled equivalence trial.	1	1	1	1	1	0	1	1	0.75	1	0	1	0	1	1	0	0	-	-	1	1	1	1	0.5	1	1	1	1	1	1	1	1	1	1	1	0	1	0	0	0	0	0	1	0	1
Maraviroc versus efavirenz, both in combination with zidovudine-lamivudine, for the treatment of antiretroviral-naive subjects with CCR5-tropic HIV-1 infection	0	1	1	1	1	0	0.5	0.5	0.75	1	0	1	0.5	0	0	0	0	1	0	1	1	1	1	0	1	1	1	1	1	1	1	1	1	1	1	0	1	0	1	0	0.5	0.5	1	1	1
Simplification to coformulated elvitegravir, cobicistat, emtricitabine, and tenofovir versus continuation of ritonavir-boosted protease inhibitor with emtricitabine and tenofovir in adults with virologically suppressed HIV (STRATEGY-PI): 48 week results of a randomised, open-label, phase 3b, non-inferiority trial.	1	1	1	1	1	0	1	1	0.75	1	0	1	0.5	0.5	0	0.5	0.5	-	-	1	1	1	1	1	1	1	1	1	1	1	1	1	1	1	1	0	1	1	0	0	1	1	1	1	1
Switching to coformulated elvitegravir, cobicistat, emtricitabine, and tenofovir versus continuation of non-nucleoside reverse transcriptase inhibitor with emtricitabine and tenofovir in virologically suppressed adults with HIV (STRATEGY-NNRTI): 48 week results of arandomised, open-label, phase 3b non-inferiority trial.	1	1	1	1	1	0	1	1	1	1	0	1	0.5	1	1	0.5	0.5	-	-	1	1	1	1	0.5	1	1	1	1	1	1	1	1	1	1	1	0	1	0.5	0	1	1	0.5	1	1	1
Dual therapy with lopinavir and ritonavir plus lamivudine versus triple therapy with lopinavir and ritonavir plus two nucleoside reverse transcriptase inhibitors in antiretroviral-therapy-naive adults with HIV-1 infection: 48 week results of the randomised, open label, non-inferiority GARDEL trial.	1	1	1	1	1	0	1	1	0.75	1	0	1	0	1	1	0.5	0.5	-	-	1	1	1	1	0.5	1	1	1	1	1	1	1	1	1	1	1	0	1	0	0	0	1	0.5	1	1	1
Once-daily dolutegravir versus darunavir plus ritonavir in antiretroviral-naive adults with HIV-1 infection (FLAMINGO): 48 week results from the randomised open-label phase 3b study.	1	1	1	1	1	0	1	1	0.75	1	0	0	0	1	0	0	0	-	-	1	1	1	1	1	1	1	1	1	1	1	1	1	1	1	1	0	1	0	0	0	1	0.5	1	1	1
Simplification to rilpivirine/emtricitabine/tenofovir disoproxil fumarate from ritonavir-boosted protease inhibitor antiretroviral therapy in arandomized trial of HIV-1 RNA-suppressed participants.	1	1	1	1	1	0	0.5	0.5	0.75	1	0	0	0	0.5	0	0	0	-	-	1	1	1	1	0.5	1	1	1	1	1	1	1	1	1	1	1	0	1	0	0	0	1	0.5	1	1	1
Week 48 results from a randomized clinical trial of rilpivirine/emtricitabine/tenofovir disoproxil fumarate vs. efavirenz/emtricitabine/tenofovir disoproxil fumarate in treatment-naive HIV-1-infected adults.	1	1	1	1	1	0	0.5	0.5	0.75	1	0	1	0	1	0	0.5	0.5	-	-	1	0.5	1	1	0	1	1	1	1	1	1	1	1	1	1	0	0	1	0	0	0	1	0.5	1	1	0
Dolutegravir plus abacavir-lamivudine for the treatment of HIV-1 infection.	0	1	1	1	1	0	1	1	0.75	1	0	1	0	0.5	1	0	0	0.5	1	1	1	1	1	0.5	1	0.25	1	1	1	1	1	1	1	1	1	1	1	0	0	1	1	0	1	0	1
Once-daily dolutegravir versus raltegravir in antiretroviral-naive adults with HIV-1 infection: 48 week results from the randomised, double-blind, non-inferiority SPRING-2 study.	1	1	1	1	1	0	1	1	1	1	0	1	0.5	1	0	0.5	1	1	0	1	1	1	1	0.3	1	1	1	1	1	1	1	1	1	1	1	0	1	0	0	0	1	0.5	1	1	1
Co-formulated elvitegravir, cobicistat, emtricitabine, and tenofovir versus co-formulated efavirenz, emtricitabine, and tenofovir for initial treatment of HIV-1 infection: a randomised, double-blind, phase 3trial, analysis of results after 48 weeks.	1	1	1	1	1	0	1	1	1	1	0	1	0.5	1	1	0.5	1	1	0	1	1	1	1	0.5	1	1	1	1	1	1	1	1	1	1	1	0	1	0	0	0	1	0.5	1	1	1
Co-formulated elvitegravir, cobicistat, emtricitabine, and tenofovir disoproxil fumarate versus ritonavir-boosted atazanavir plus co-formulated emtricitabine and tenofovir disoproxil fumarate for initial treatment of HIV-1 infection: a randomised, double-blind, phase 3, non-inferiority trial.	1	1	1	1	1	0	1	0.5	0.75	1	0	1	0.5	1	1	0.5	1	1	1	1	1	1	1	0	1	1	1	1	1	1	1	1	1	1	1	0	1	0	0	0	1	0.5	1	1	1
Efficacy and safety of once daily elvitegravir versus twice daily raltegravir in treatment-experienced patients with HIV-1 receiving a ritonavir-boosted protease inhibitor: randomised, double-blind,phase 3, non-inferiority study.	1	1	1	1	1	0	1	0.5	0.75	1	0	1	0	1	1	0.5	0.5	1	0.5	1	1	1	1	0.5	1	1	1	1	1	1	1	0	1	1	1	0	1	0	0	0	1	0.5	1	1	1
Raltegravir once daily or twice daily in previously untreated patients with HIV-1: a randomised, active-controlled, phase 3 non-inferiority trial.	1	1	1	1	1	0	1	0.5	0.75	1	0	0	0.5	1	0	0.5	0.5	1	0	1	1	1	1	0.5	1	1	1	1	1	1	1	0	1	1	1	0	1	0	0	0	0.5	0.5	1	1	1
Rilpivirine versus efavirenz with tenofovir and emtricitabine in treatment-naive adults infected with HIV-1 (ECHO): a phase 3randomised double-blind active-controlled trial.	1	1	1	1	1	0	1	1	0.75	1	0	1	0	1	0	0.5	0.5	1	0	1	1	1	1	0.5	1	1	1	1	1	1	1	1	1	1	1	0	1	1	0	1	1	0.5	1	1	1
Rilpivirine versus efavirenz with two background nucleoside or nucleotide reverse transcriptase inhibitors in treatment-naive adults infected with HIV-1 (THRIVE): a phase 3, randomised, non-inferiority trial.	1	1	1	1	1	0	1	1	0.75	1	0	1	0	1	0	0.5	0.5	1	0	1	1	1	1	0.5	1	1	1	1	1	1	1	1	1	1	1	0	1	1	0	1	1	0.5	1	1	1
Week 48 analysis of once-daily vs. twice-daily darunavir/ritonavir in treatment-experienced HIV-1-infected patients.	0	1	1	1	1	0	1	1	0.75	1	0	0	0	1	0.5	0.5	0.5	-	-	1	1	1	1	0	1	1	1	1	1	1	1	0	1	1	1	0	1	0	0	0	1	0	1	1	1
A once-daily lopinavir/ritonavir-based regimen is noninferior to twice-daily dosing and results in similar safetyand tolerability in antiretroviral-naive subjects through 48 weeks	0	1	1	1	1	0	1	0	0.75	1	0	1	0	0	0	0	0	-	-	1	1	1	1	0.5	1	1	1	1	1	1	1	1	1	1	1	0	0	0	0	0	1	0.5	1	0	1
Similar efficacy and tolerability of atazanavir compared with atazanavir/ritonavir, each with abacavir/lamivudine after initial suppression with abacavir/lamivudine plus ritonavir-boosted atazanavir in HIV-infected patients.	0	1	1	1	1	0	1	0.5	0.75	1	0	1	1	1	0.5	0.5	0.5	-	-	1	1	1	1	0.5	1	1	1	1	0	1	1	1	1	1	1	0	1	0	0	0	1	0	1	0	1
Safety and efficacy of raltegravir-based versus efavirenz-based combination therapy in treatment-naive patients with HIV-1 infection: a multicentre, double-blind randomised controlled trial	1	1	1	1	1	0	0.5	1	1	1	0	1	0	0.5	0	0.5	0.5	1	0.5	1	1	1	1	0.5	1	1	1	1	1	1	1	0	1	1	1	0	1	0	0	0	1	0.5	1	1	1
The MONET trial: darunavir/ritonavir with or without nucleoside analogues, for patients with HIV RNA below 50 copies/ml.	0	1	1	1	0.5	0	0.5	0.5	0.75	1	0	1	0	0	0	0	0	-	-	1	0	1	1	0.5	1	1	1	1	1	1	1	0	1	1	1	0	1	0	1	0	0.5	0.5	1	1	1
Abacavir-lamivudine versus tenofovir-emtricitabine for initial HIV-1 therapy.	1	1	1	1	1	0	0.5	0.5	0.75	1	0	1	1	1	0.5	0	0	0	0	1	1	0.5	0	0.5	1	1	1	1	1	1	1	1	1	1	1	0	1	0	0	0	0	1	1	0	1
Safety and efficacy of raltegravir-based versus efavirenz-based combination therapy in treatment-naive patients with HIV-1 infection: a multicentre, double-blind randomised controlled trial.	1	1	1	1	1	0	1	1	1	1	0	0	0	1	0	0.5	0.5	1	0	1	1	1	1	0.5	1	1	1	1	1	1	1	0	1	1	1	0	1	0	0	0	1	0.5	1	1	1
Randomized, double-blind, placebo-matched, multicenter trial of abacavir/lamivudine or tenofovir/emtricitabine with lopinavir/ritonavir for initial HIV treatment.	1	1	1	1	1	0	1	0.5	0.75	1	0	0	0	0	0	0	0	0	0	1	0	1	1	0.5	1	1	1	1	1	1	1	0	1	1	1	0	1	0	0	0	1	1	1	0	1
Gemini: a noninferiority study of saquinavir/ritonavir versus lopinavir/ritonavir as initial HIV-1 therapy in adults.	0	1	1	1	0.5	0	1	0.5	0.75	1	0	0	0.5	0.5	0	0.5	0.5	-	-	1	1	1	1	0	1	1	1	1	1	1	1	1	1	1	1	0	0	1	0	1	1	0.5	1	0	1
Didanosine, lamivudine, and efavirenz versus zidovudine, lamivudine, and efavirenz for the initial treatment of HIV type 1 infection: final analysis (48 weeks) of a prospective, randomized,noninferiority clinical trial, GESIDA 3903.	1	1	1	1	1	0	1	0	0.75	1	0	1	0	0.5	0	0	0	-	-	1	1	1	1	0.5	1	1	1	1	1	1	1	1	1	1	1	0	1	0	0	0	0.5	0.5	1	1	1
Once-daily atazanavir/ritonavir versus twice-daily lopinavir/ritonavir, each in combination with tenofovir and emtricitabine, for management of antiretroviral-naive HIV-1-infected patients: 48 week efficacy and safety results of the CASTLE study.	0	1	1	1	0.5	0	1	1	0.75	1	0	1	0	1	0	0	0	-	-	1	1	1	1	0.5	1	1	1	1	1	1	1	1	1	1	1	0	1	0	0	0	1	0.5	0	1	1
Efficacy and safety of once-daily darunavir/ritonavir versus lopinavir/ritonavir in treatment-naive HIV-1-infected patients at week 48.	0	1	1	1	1	0	1	1	0.75	1	0	1	0	0	0	0	0	-	-	1	1	1	1	0.5	1	1	1	1	1	1	1	0	1	1	1	0	1	0	0	0	1	0	1	1	1
Efficacy and safety of tenofovir DF vs stavudine in combination therapy in antiretroviral-naive patients: a 3-year randomized trial	1	1	1	1	1	0	1	1	0.75	1	0	1	0.5	1	0	0.5	0.5	1	0	1	1	1	1	1	1	1	1	1	1	1	1	0	1	1	0	0	1	0	0	0	1	0.5	1	1	1
Efficacy and safety of darunavir-ritonavir compared with that of lopinavir-ritonavir at 48 weeks in treatment-experienced, HIV-infected patients in TITAN: a randomised controlled phase III trial.	1	1	1	1	1	0	1	0.5	0.75	1	0	1	0	1	0.5	0.5	1	-	-	1	1	1	1	0.5	1	1	1	1	1	1	1	1	1	1	1	0	1	0	0	0	1	0	1	1	1
Efficacy and safety of three doses of tipranavir boosted with ritonavir in treatment-experienced HIV type-1 infected patients.	0	1	1	1	0.5	0	1	0	0.75	1	0	1	0	0	0	0	0	0	0	1	1	0	0	0.5	1	1	1	0.5	0	1	1	0	1	1	0	0	1	0	0	0	0.5	0.5	1	1	1
Ritonavir-boosted tipranavir demonstrates superior efficacy to ritonavir-boosted protease inhibitors in treatment-experienced HIV-infected patients: 24-week results of the RESIST-2 trial.	0	1	1	1	0.5	0	1	0.5	0.25	1	0	1	0.5	0	0	0	0	-	-	1	1	1	1	0	1	1	1	1	1	1	1	0	1	1	0	0	1	0	0	0	0	0	1	1	1
Efficacy and safety of a once-daily fixed-dose combination of abacavir/lamivudine compared with abacavir twice daily and lamivudine once daily as separate entities in antiretroviral-experienced HIV-1-infected patients (CAL30001 Study).	0	1	1	1	1	0	1	0.5	0.75	1	0	0	0	0.5	0.5	0	0	-	-	1	1	0.5	0.5	0	1	1	1	1	1	1	1	0	1	1	0	0	1	0	0	0	0.5	1	0	0	0
Tenofovir DF, emtricitabine, and efavirenz vs. zidovudine, lamivudine, and efavirenz for HIV.	0	1	1	1	1	0	1	1	0.75	1	0	1	1	1	0	0.5	0.5	-	-	1	1	1	1	0.5	1	1	1	1	1	1	1	0	1	1	1	0	1	0	0	0	1	0.5	1	1	1
Abacavir and lamivudine fixed-dose combination tablet once daily compared with abacavir and lamivudine twice daily in HIV-infected patients over 48 weeks (ESS30008, SEAL).	0	1	1	1	1	0	1	0.5	0.75	1	0	1	0	0.5	0	0	0	-	-	1	1	0	0.5	0.5	1	1	1	1	1	1	1	0	1	1	0	0	1	0	0	0	1	0.5	1	0	1
Abacavir versus zidovudine combined with lamivudine and efavirenz, for the treatment of antiretroviral-naive HIV-infected adults.	0	1	1	1	1	0	1	0	0.75	1	0	1	0	0	0	0	0	0	0	1	1	0.5	0.5	0.5	1	1	1	1	1	1	1	0	1	1	0	0	1	0	0	0	0.5	0	1	1	1
SOLO: 48-week efficacy and safety comparison of once-daily fosamprenavir /ritonavir versus twice-daily nelfinavir in naiveHIV-1-infected patients.	0	1	1	1	0.5	0	1	0	0.75	1	0	1	0	0.5	0	0	0	-	-	1	1	0	0.5	0	1	1	1	1	1	1	1	0	1	1	0	0	1	0	0	0	0.5	0.5	0	0	0
Lopinavir–Ritonavir versus Nelfinavir for the Initial Treatment of HIV Infection	0	1	1	1	1	0	1	1	0.75	1	0	1	0	1	0	0.5	0.5	0.25	0	1	1	0.5	0.5	0.5	1	1	1	1	1	1	1	0	1	1	0	0	0.5	0	0	0	1	0	1	0	0
Efficacy of enfuvirtide in patients infected with drug-resistantHIV-1 in Europe and Australia.	0	1	1	1	1	0	1	1	0.75	1	0	0	0	0	0	0	0	-	-	0.5	0	1	0.5	0.5	1	1	1	1	1	1	1	0	1	1	0	0	1	0	0	0	0.5	0	1	0	1
Efficacy and safety of twice-daily versus three-times daily saquinavir soft gelatin capsules as part of triplecombination therapy for HIV-1 infection	0	1	1	1	0.5	0	1	1	0.75	1	0	1	0	0	0	0	0	-	-	1	1	1	1	0.5	1	1	1	1	1	1	1	0	1	1	0	0	1	0	0	0	0.5	0.5	1	0	1
Enfuvirtide, an HIV-1 fusion inhibitor, for drug-resistant HIVinfection in North and South America.	0	1	1	1	1	0	1	1	0.75	1	0	0	0	1	0	0	0.5	-	-	1	1	1	0.5	0.5	1	1	1	1	1	1	1	0	1	1	0	0	1	0	0	0	0.5	0.5	1	0	1
Efficacy and safety of twice-daily versus three-times daily saquinavir soft gelatin capsules as part of triple combination therapy for HIV-1 infection.	0	1	1	1	0.5	0	1	1	0.75	1	0	1	0	0.5	0	0	0	-	-	1	1	1	1	0.5	1	1	1	1	1	1	1	0	1	1	0	0	1	0	0	0	0.5	0.5	1	0	1
Two-dose intrapartum/newborn nevirapine and standard antiretroviral therapy to reduce perinatal HIV transmission: arandomized trial.	0	1	1	1	0.5	0	1	1	0.75	1	0	1	1	1	0	0	0	0	0	1	1	1	1	0.5	1	1	1	1	1	1	1	0	1	1	0	0	1	0	0	0	0	0.5	1	1	1
Randomized, double-blind comparison of two nelfinavir doses plus nucleosides in HIV-infected patients (Agouron study 511).	1	1	1	1	0.5	0	1	0.5	0.75	1	0	1	0	0.5	0	0	0	0.5	1	1	1	0.5	0.5	1	1	1	1	0.5	0	1	1	0	1	1	0	0	1	0	0	0	0.5	0.5	1	0	1
Efficacy and safety of adefovir dipivoxil with antiretroviral therapy: a randomized controlled trial	1	1	1	1	0.5	0	1	1	0.75	1	0	1	0.5	0.5	0.5	0	0	0.5	0	1	1	1	1	0.5	1	1	1	1	0	1	1	0	1	1	0	0	1	0	0	0	0	0	1	1	1
Abacavir-lamivudine-zidovudine vs indinavir-lamivudine-zidovudine in antiretroviral-naive HIV-infected adults: Arandomized equivalence trial.	1	1	1	1	1	0	1	1	0.75	1	0	0	0	1	1	0.5	0.5	1	0	1	1	1	1	0.5	1	1	1	1	1	1	1	1	1	1	0	0	1	0	0	0	0.5	0.5	1	1	1
A randomized trial comparing the introduction of ritonavir or indinavir in 1251 nucleoside-experienced patients with advancedHIV infection.	1	0.5	1	1	0.5	0	1	0.75	0.75	1	0	0	0	0	0	0	0	-	-	1	1	0.5	1	0.5	1	1	1	1	1	1	1	0	1	1	0	0	1	0	0	0	0	0.5	1	0	1
A trial comparing nucleoside monotherapy with combination therapy in HIV-infected adults with CD4 cell counts from 200 to 500 per cubic millimeter. AIDS Clinical Trials Group Study 175 Study Team	0	1	1	1	0.5	0	1	0.5	0.75	1	0	0	0.5	0.5	0.5	0.5	0.5	0.5	0	1	1	0.3	0.2	0.5	1	0.2	1	1	1	1	1	0	1	1	0	0	1	1	1	0	0	0	1	0	1
